# Supplementary material for: Identification of Lipid Species Signatures in FOLFOXIRI-Resistant Colorectal Cancer Cells
Source: Int J Mol Sci. 2025 Jan 29;26(3):1169. doi: 10.3390/ijms26031169 (PMC11818583; doi:10.3390/ijms26031169)
Supplement: Supplementary file 1 [file ijms-26-01169-s001.zip]

Archive with 1 entries (1 files):
- ijms-3422925-supplementary.pdf
